# Supplementary material for: Multi‐omics analysis reveals the association between specific solute carrier proteins gene expression patterns and the immune suppressive microenvironment in glioma
Source: J Cell Mol Med. 2024 Apr 30;28(9):e18339. doi: 10.1111/jcmm.18339 (PMC11060081; doi:10.1111/jcmm.18339)
Supplement: Supplementary file 6 — Table S1 [file JCMM-28-e18339-s001.csv]

HGNC symbol	HGNC name	Gene symbol	Protein names	Ensembl ID	Gene ID	HGNC ID	UniProt ID
SLC6A4	solute carrier family 6 (neurotransmitter transporter), member 4	SLC6A4	NA	ENSG00000108576	6532	HGNC:11050	P31645
SLC6A3	solute carrier family 6 (neurotransmitter transporter), member 3	SLC6A3	NA	ENSG00000142319	6531	HGNC:11049	Q01959
SLC2A1	solute carrier family 2 (facilitated glucose transporter), member 1	SLC2A1	GLUT1	ENSG00000117394	6513	HGNC:11005	P11166
UCP2	uncoupling protein 2 (mitochondrial, proton carrier)	SLC25A8	UCP2	ENSG00000175567	7351	HGNC:12518	P55851
SLC4A1	solute carrier family 4 (anion exchanger), member 1 (Diego blood group)	SLC4A1	AE1	ENSG00000004939	6521	HGNC:11027	P02730
SLCO1B1	solute carrier organic anion transporter family, member 1B1	SLCO1B1	OATP1B1	ENSG00000134538	10599	HGNC:10959	Q9Y6L6
SLC26A4	solute carrier family 26 (anion exchanger), member 4	SLC26A4	PDS; PENDRIN; SLC26A4	ENSG00000091137	5172	HGNC:8818	O43511
SLC30A8	solute carrier family 30 (zinc transporter), member 8	SLC30A8	NA	ENSG00000164756	169026	HGNC:20303	Q8IWU4
SLC6A2	solute carrier family 6 (neurotransmitter transporter), member 2	SLC6A2	NA	ENSG00000103546	6530	HGNC:11048	P23975
SLC9A1	solute carrier family 9, subfamily A (NHE1, cation proton antiporter 1), member 1	SLC9A1	NHE1	ENSG00000090020	6548	HGNC:11071	P19634
SLC19A1	solute carrier family 19 (folate transporter), member 1	SLC19A1	RFC	ENSG00000173638	6573	HGNC:10937	P41440
UCP3	uncoupling protein 3 (mitochondrial, proton carrier)	SLC25A9	UCP3	ENSG00000175564	7352	HGNC:12519	P55916
SLC11A1	solute carrier family 11 (proton-coupled divalent metal ion transporter), member 1	SLC11A1	NRAMP1	ENSG00000018280	6556	HGNC:10907	P49279
SLC2A4	solute carrier family 2 (facilitated glucose transporter), member 4	SLC2A4	GLUT4	ENSG00000181856	6517	HGNC:11009	P14672
SLC3A2	solute carrier family 3 (amino acid transporter heavy chain), member 2	SLC3A2	4F2HC	ENSG00000168003	6520	HGNC:11026	P08195
SLC22A5	solute carrier family 22 (organic cation/carnitine transporter), member 5	SLC22A5	OCTN2	ENSG00000197375	6584	HGNC:10969	O76082
SLC40A1	solute carrier family 40 (iron-regulated transporter), member 1	SLC40A1	FERROPORTIN	ENSG00000138449	30061	HGNC:10909	Q9NP59
SLC25A4	solute carrier family 25 (mitochondrial carrier; adenine nucleotide translocator), member 4	SLC25A4	ANT1	ENSG00000151729	291	HGNC:10990	P12235
SLC22A4	solute carrier family 22 (organic cation/zwitterion transporter), member 4	SLC22A4	OCTN1	ENSG00000197208	6583	HGNC:10968	Q9H015
SLC5A5	solute carrier family 5 (sodium/iodide cotransporter), member 5	SLC5A5	NIS	ENSG00000105641	6528	HGNC:11040	Q92911
SLC1A2	solute carrier family 1 (glial high affinity glutamate transporter), member 2	SLC1A2	GLT-1; EAAT2	ENSG00000110436	6506	HGNC:10940	P43004
SLC29A1	solute carrier family 29 (equilibrative nucleoside transporter), member 1	SLC29A1	ENT1	ENSG00000112759	2030	HGNC:11003	Q99808
SLC16A1	solute carrier family 16 (monocarboxylate transporter), member 1	SLC16A1	MCT1	ENSG00000155380	6566	HGNC:10922	P53985
UCP1	uncoupling protein 1 (mitochondrial, proton carrier)	SLC25A7	UCP1	ENSG00000109424	7350	HGNC:12517	P25874
SLC7A5	solute carrier family 7 (amino acid transporter light chain, L system), member 5	SLC7A5	LAT1	ENSG00000103257	8140	HGNC:11063	Q01650
SLC22A1	solute carrier family 22 (organic cation transporter), member 1	SLC22A1	1-Oct	ENSG00000175003	6580	HGNC:10963	O15245
SLC25A5	solute carrier family 25 (mitochondrial carrier; adenine nucleotide translocator), member 5	SLC25A5	ANT2	ENSG00000005022	292	HGNC:10991	P05141
SLCO1B3	solute carrier organic anion transporter family, member 1B3	SLCO1B3	OATP1B3	ENSG00000111700	28234	HGNC:10961	Q9NPD5
SLC2A9	solute carrier family 2 (facilitated glucose transporter), member 9	SLC2A9	GLUT9	ENSG00000109667	56606	HGNC:13446	Q9NRM0
SLC1A1	solute carrier family 1 (neuronal/epithelial high affinity glutamate transporter, system Xag), member 1	SLC1A1	EAAC1; EAAT3	ENSG00000106688	6505	HGNC:10939	P43005
SLC8A1	solute carrier family 8 (sodium/calcium exchanger), member 1	SLC8A1	NCX1	ENSG00000183023	6546	HGNC:11068	P32418
SLC11A2	solute carrier family 11 (proton-coupled divalent metal ion transporter), member 2	SLC11A2	DMT1	ENSG00000110911	4891	HGNC:10908	P49281
SLC25A13	solute carrier family 25 (aspartate/glutamate carrier), member 13	SLC25A13	AGC2	ENSG00000004864	10165	HGNC:10983	Q9UJS0
SLC22A2	solute carrier family 22 (organic cation transporter), member 2	SLC22A2	2-Oct	ENSG00000112499	6582	HGNC:10966	O15244
SLC9A3	solute carrier family 9, subfamily A (NHE3, cation proton antiporter 3), member 3	SLC9A3	NHE3	ENSG00000066230	6550	HGNC:11073	P48764
SLC18A2	solute carrier family 18 (vesicular monoamine transporter), member 2	SLC18A2	VMAT2	ENSG00000165646	6571	HGNC:10935	Q05940
SLC5A1	solute carrier family 5 (sodium/glucose cotransporter), member 1	SLC5A1	SGLT1	ENSG00000100170	6523	HGNC:11036	P13866
SLC1A3	solute carrier family 1 (glial high affinity glutamate transporter), member 3	SLC1A3	GLAST; EAAT1	ENSG00000079215	6507	HGNC:10941	P43003
SLC25A6	solute carrier family 25 (mitochondrial carrier; adenine nucleotide translocator), member 6	SLC25A6	ANT3	ENSG00000169100	293	HGNC:10992	P12236
SLC2A3	solute carrier family 2 (facilitated glucose transporter), member 3	SLC2A3	GLUT3	ENSG00000059804	6515	HGNC:11007	P11169
SLC12A2	solute carrier family 12 (sodium/potassium/chloride transporter), member 2	SLC12A2	NKCC1	ENSG00000064651	6558	HGNC:10911	P55011
SLC15A1	solute carrier family 15 (oligopeptide transporter), member 1	SLC15A1	PEPT1	ENSG00000088386	6564	HGNC:10920	P46059
SLC2A2	solute carrier family 2 (facilitated glucose transporter), member 2	SLC2A2	GLUT2	ENSG00000163581	6514	HGNC:11006	P11168
SLC4A4	solute carrier family 4 (sodium bicarbonate cotransporter), member 4	SLC4A4	NBCE1	ENSG00000080493	8671	HGNC:11030	Q9Y6R1
SLC1A5	solute carrier family 1 (neutral amino acid transporter), member 5	SLC1A5	ASCT2; AAAT	ENSG00000105281	6510	HGNC:10943	Q15758
SLC22A12	solute carrier family 22 (organic anion/urate transporter), member 12	SLC22A12	URAT1	ENSG00000197891	116085	HGNC:17989	Q96S37
SLC23A2	solute carrier family 23 (ascorbic acid transporter), member 2	SLC23A2	SVCT2	ENSG00000089057	9962	HGNC:10973	Q9UGH3
SLC22A3	solute carrier family 22 (organic cation transporter), member 3	SLC22A3	2-Oct	ENSG00000146477	6581	HGNC:10967	O75751
SLC25A3	solute carrier family 25 (mitochondrial carrier; phosphate carrier), member 3	SLC25A3	PHC	ENSG00000075415	5250	HGNC:10989	Q00325
SLC22A6	solute carrier family 22 (organic anion transporter), member 6	SLC22A6	OAT1	ENSG00000197901	9356	HGNC:10970	Q4U2R8
SLC4A2	solute carrier family 4 (anion exchanger), member 2	SLC4A2	AE2	ENSG00000164889	6522	HGNC:11028	P04920
SLC23A1	solute carrier family 23 (ascorbic acid transporter), member 1	SLC23A1	SVCT1	ENSG00000170482	9963	HGNC:10974	Q9UHI7
SLC19A2	solute carrier family 19 (thiamine transporter), member 2	SLC19A2	THTR1	ENSG00000117479	10560	HGNC:10938	O60779
SLC46A1	solute carrier family 46 (folate transporter), member 1	SLC46A1	PCFT	ENSG00000076351	113235	HGNC:30521	Q96NT5
SLC16A2	solute carrier family 16, member 2 (thyroid hormone transporter)	SLC16A2	MCT8	ENSG00000147100	6567	HGNC:10923	P36021
SLC45A2	solute carrier family 45, member 2	SLC45A2	MATP; AIM1; UNDERWHITE	ENSG00000164175	51151	HGNC:16472	Q9UMX9
SLC10A2	solute carrier family 10 (sodium/bile acid cotransporter), member 2	SLC10A2	ASBT	ENSG00000125255	6555	HGNC:10906	Q12908
SLC31A1	solute carrier family 31 (copper transporter), member 1	SLC31A1	CTR1	ENSG00000136868	1317	HGNC:11016	O15431
SLC6A8	solute carrier family 6 (neurotransmitter transporter), member 8	SLC6A8	NA	ENSG00000130821	6535	HGNC:11055	P48029
SLC7A11	solute carrier family 7 (anionic amino acid transporter light chain, xc- system), member 11	SLC7A11	XCT	ENSG00000151012	23657	HGNC:11059	Q9UPY5
SLC3A1	solute carrier family 3 (amino acid transporter heavy chain), member 1	SLC3A1	RBAT	ENSG00000138079	6519	HGNC:11025	Q07837
MTCH2	mitochondrial carrier 2	SLC25A50	MTCH2	ENSG00000109919	23788	HGNC:17587	Q9Y6C9
SLC25A12	solute carrier family 25 (aspartate/glutamate carrier), member 12	SLC25A12	AGC1	ENSG00000115840	8604	HGNC:10982	O75746
SLC25A1	solute carrier family 25 (mitochondrial carrier; citrate transporter), member 1	SLC25A1	CIC	ENSG00000100075	6576	HGNC:10979	P53007
SLC25A11	solute carrier family 25 (mitochondrial carrier; oxoglutarate carrier), member 11	SLC25A11	OGC	ENSG00000108528	8402	HGNC:10981	Q02978
SLC6A1	solute carrier family 6 (neurotransmitter transporter), member 1	SLC6A1	NA	ENSG00000157103	6529	HGNC:11042	P30531
SLC6A6	solute carrier family 6 (neurotransmitter transporter), member 6	SLC6A6	NA	ENSG00000131389	6533	HGNC:11052	P31641
SLC7A1	solute carrier family 7 (cationic amino acid transporter, y+ system), member 1	SLC7A1	CAT-1	ENSG00000139514	6541	HGNC:11057	P30825
SLC26A3	solute carrier family 26 (anion exchanger), member 3	SLC26A3	DRA; CLD; SLC26A3	ENSG00000091138	1811	HGNC:3018	P40879
SLC37A4	solute carrier family 37 (glucose-6-phosphate transporter), member 4	SLC37A4	SLC37A4; G6PT; SPX4	ENSG00000137700	2542	HGNC:4061	O43826
SLC39A4	solute carrier family 39 (zinc transporter), member 4	SLC39A4	ZIP4	ENSG00000147804	55630	HGNC:17129	Q6P5W5
SLC12A1	solute carrier family 12 (sodium/potassium/chloride transporter), member 1	SLC12A1	NKCC2	ENSG00000074803	6557	HGNC:10910	Q13621
SLC14A1	solute carrier family 14 (urea transporter), member 1 (Kidd blood group)	SLC14A1	NA	ENSG00000141469	6563	HGNC:10918	Q13336
SLC16A4	solute carrier family 16, member 4	SLC16A4	MCT5	ENSG00000168679	9122	HGNC:10925	O15374
SLC20A1	solute carrier family 20 (phosphate transporter), member 1	SLC20A1	PIT-1	ENSG00000144136	6574	HGNC:10946	Q8WUM9
SLC7A9	solute carrier family 7 (amino acid transporter light chain, bo,+ system), member 9	SLC7A9	B0; +AT	ENSG00000021488	11136	HGNC:11067	P82251
SLC26A2	solute carrier family 26 (anion exchanger), member 2	SLC26A2	DTDST; SLC26A2	ENSG00000155850	1836	HGNC:10994	P50443
SLC17A5	solute carrier family 17 (acidic sugar transporter), member 5	SLC17A5	SIALIN	ENSG00000119899	26503	HGNC:10933	Q9NRA2
SLC38A2	solute carrier family 38, member 2	SLC38A2	SNAT2	ENSG00000134294	54407	HGNC:13448	Q96QD8
SLCO1A2	solute carrier organic anion transporter family, member 1A2	SLCO1A2	OATP1A2	ENSG00000084453	6579	HGNC:10956	P46721
SLCO2B1	solute carrier organic anion transporter family, member 2B1	SLCO2B1	OATP2B1	ENSG00000137491	11309	HGNC:10962	O94956
SLC25A10	solute carrier family 25 (mitochondrial carrier; dicarboxylate transporter), member 10	SLC25A10	DIC	ENSG00000183048	1468	HGNC:10980	Q9UBX3
RHAG	Rh-associated glycoprotein	SLC42A1	RHAG	ENSG00000112077	6005	HGNC:10006	Q02094
SLC22A11	solute carrier family 22 (organic anion/urate transporter), member 11	SLC22A11	OAT4	ENSG00000168065	55867	HGNC:18120	Q9NSA0
SLC28A1	solute carrier family 28 (concentrative nucleoside transporter), member 1	SLC28A1	CNT1	ENSG00000156222	9154	HGNC:11001	O00337
SLC1A4	solute carrier family 1 (glutamate/neutral amino acid transporter), member 4	SLC1A4	ASCT1; SATT	ENSG00000115902	6509	HGNC:10942	P43007
SLC28A3	solute carrier family 28 (concentrative nucleoside transporter), member 3	SLC28A3	CNT3	ENSG00000197506	64078	HGNC:16484	Q9HAS3
SLC4A11	solute carrier family 4, sodium borate transporter, member 11	SLC4A11	BTR1	ENSG00000088836	83959	HGNC:16438	Q8NBS3
SLC10A1	solute carrier family 10 (sodium/bile acid cotransporter), member 1	SLC10A1	NTCP	ENSG00000100652	6554	HGNC:10905	Q14973
SLC12A5	solute carrier family 12 (potassium/chloride transporter), member 5	SLC12A5	KCC2	ENSG00000124140	57468	HGNC:13818	Q9H2X9
SLC22A8	solute carrier family 22 (organic anion transporter), member 8	SLC22A8	OAT3	ENSG00000149452	9376	HGNC:10972	Q8TCC7
SLC12A4	solute carrier family 12 (potassium/chloride transporter), member 4	SLC12A4	KCC1	ENSG00000124067	6560	HGNC:10913	Q9UP95
SLC12A6	solute carrier family 12 (potassium/chloride transporter), member 6	SLC12A6	KCC3	ENSG00000140199	9990	HGNC:10914	Q9UHW9
SLC15A2	solute carrier family 15 (oligopeptide transporter), member 2	SLC15A2	PEPT2	ENSG00000163406	6565	HGNC:10921	Q16348
SLC29A2	solute carrier family 29 (equilibrative nucleoside transporter), member 2	SLC29A2	ENT2	ENSG00000174669	3177	HGNC:11004	Q14542
SLC4A7	solute carrier family 4, sodium bicarbonate cotransporter, member 7	SLC4A7	NBCN1	ENSG00000033867	9497	HGNC:11033	Q9Y6M7
SLC5A6	solute carrier family 5 (sodium/multivitamin and iodide cotransporter), member 6	SLC5A6	SMVT	ENSG00000138074	8884	HGNC:11041	Q9Y289
SLC19A3	solute carrier family 19 (thiamine transporter), member 3	SLC19A3	THTR2	ENSG00000135917	80704	HGNC:16266	Q9BZV2
SLC27A4	solute carrier family 27 (fatty acid transporter), member 4	SLC27A4	FATP4	ENSG00000167114	10999	HGNC:10998	Q6P1M0
SLC30A1	solute carrier family 30 (zinc transporter), member 1	SLC30A1	NA	ENSG00000170385	7779	HGNC:11012	Q9Y6M5
SLC34A1	solute carrier family 34 (type II sodium/phosphate contransporter), member 1	SLC34A1	NAPI-IIA	ENSG00000131183	6569	HGNC:11019	Q06495
SLC39A1	solute carrier family 39 (zinc transporter), member 1	SLC39A1	ZIP1; ZIRTL	ENSG00000143570	27173	HGNC:12876	Q9NY26
SLC39A2	solute carrier family 39 (zinc transporter), member 2	SLC39A2	ZIP2; ETI-1; 6A1	ENSG00000165794	29986	HGNC:17127	Q9NP94
FLVCR1	feline leukemia virus subgroup C cellular receptor 1	SLC49A1	FLVCR1	ENSG00000162769	28982	HGNC:24682	Q9Y5Y0
SLC5A8	solute carrier family 5 (sodium/monocarboxylate cotransporter), member 8	SLC5A8	SMCT1	ENSG00000256870	160728	HGNC:19119	Q8N695
SLC6A9	solute carrier family 6 (neurotransmitter transporter, glycine), member 9	SLC6A9	NA	ENSG00000196517	6536	HGNC:11056	P48067
SLC20A2	solute carrier family 20 (phosphate transporter), member 2	SLC20A2	PIT-2	ENSG00000168575	6575	HGNC:10947	Q08357
SLC47A1	solute carrier family 47 (multidrug and toxin extrusion), member 1	SLC47A1	NA	ENSG00000142494	55244	HGNC:25588	Q96FL8
SLC25A20	solute carrier family 25 (carnitine/acylcarnitine translocase), member 20	SLC25A20	CAC	ENSG00000178537	788	HGNC:1421	O43772
SLC34A2	solute carrier family 34 (type II sodium/phosphate contransporter), member 2	SLC34A2	NAPI-IIB	ENSG00000157765	10568	HGNC:11020	O95436
SLC36A1	solute carrier family 36 (proton/amino acid symporter), member 1	SLC36A1	PAT1	ENSG00000123643	206358	HGNC:18761	Q7Z2H8
SLC39A14	solute carrier family 39 (zinc transporter), member 14	SLC39A14	ZIP14; LZT-HS4	ENSG00000104635	23516	HGNC:20858	Q15043
SLC39A6	solute carrier family 39 (zinc transporter), member 6	SLC39A6	ZIP6; LIV-1	ENSG00000141424	25800	HGNC:18607	Q13433
SLC39A7	solute carrier family 39 (zinc transporter), member 7	SLC39A7	ZIP7; HKE4; RING5	ENSG00000112473	7922	HGNC:4927	Q92504
SLC38A1	solute carrier family 38, member 1	SLC38A1	SNAT1	ENSG00000111371	81539	HGNC:13447	Q9H2H9
SLC6A5	solute carrier family 6 (neurotransmitter transporter), member 5	SLC6A5	NA	ENSG00000165970	9152	HGNC:11051	Q9Y345
SLC9A6	solute carrier family 9, subfamily A (NHE6, cation proton antiporter 6), member 6	SLC9A6	NHE6	ENSG00000198689	10479	HGNC:11079	Q92581
SLC25A27	solute carrier family 25, member 27	SLC25A27	UCP4	ENSG00000153291	9481	HGNC:21065	O95847
SLC26A6	solute carrier family 26 (anion exchanger), member 6	SLC26A6	CFEX; PAT1; SLC26A6	ENSG00000225697	65010	HGNC:14472	Q9BXS9
SLC28A2	solute carrier family 28 (concentrative nucleoside transporter), member 2	SLC28A2	CNT2	ENSG00000137860	9153	HGNC:11002	O43868
SLC2A5	solute carrier family 2 (facilitated glucose/fructose transporter), member 5	SLC2A5	GLUT5	ENSG00000142583	6518	HGNC:11010	P22732
SLC44A1	solute carrier family 44 (choline transporter), member 1	SLC44A1	CTL1	ENSG00000070214	23446	HGNC:18798	Q8WWI5
SLC8A3	solute carrier family 8 (sodium/calcium exchanger), member 3	SLC8A3	NCX3	ENSG00000100678	6547	HGNC:11070	P57103
RHBG	Rh family, B glycoprotein (gene/pseudogene)	SLC42A2	RHBG	ENSG00000132677	57127	HGNC:14572	Q9H310
SLC16A7	solute carrier family 16 (monocarboxylate transporter), member 7	SLC16A7	MCT2	ENSG00000118596	9194	HGNC:10928	O60669
SLC22A18	solute carrier family 22, member 18	SLC22A18	NA	ENSG00000110628	5002	HGNC:10964	Q96BI1
SLC25A15	solute carrier family 25 (mitochondrial carrier; ornithine transporter) member 15	SLC25A15	ORC1	ENSG00000102743	10166	HGNC:10985	Q9Y619
SLC27A2	solute carrier family 27 (fatty acid transporter), member 2	SLC27A2	FATP2	ENSG00000140284	11001	HGNC:10996	O14975
SLC7A7	solute carrier family 7 (amino acid transporter light chain, y+L system), member 7	SLC7A7	Y+LAT1	ENSG00000155465	9056	HGNC:11065	Q9UM01
RHCG	Rh family, C glycoprotein	SLC42A3	RHCG	ENSG00000140519	51458	HGNC:18140	Q9UBD6
SLC29A3	solute carrier family 29 (equilibrative nucleoside transporter), member 3	SLC29A3	ENT3	ENSG00000198246	55315	HGNC:23096	Q9BZD2
SLC17A1	solute carrier family 17 (organic anion transporter), member 1	SLC17A1	NPT1	ENSG00000124568	6568	HGNC:10929	Q14916
SLC24A2	solute carrier family 24 (sodium/potassium/calcium exchanger), member 2	SLC24A2	NCKX2	ENSG00000155886	25769	HGNC:10976	Q9UI40
SLC2A10	solute carrier family 2 (facilitated glucose transporter), member 10	SLC2A10	GLUT10	ENSG00000197496	81031	HGNC:13444	O95528
SLC30A7	solute carrier family 30 (zinc transporter), member 7	SLC30A7	NA	ENSG00000162695	148867	HGNC:19306	Q8NEW0
SLC44A2	solute carrier family 44 (choline transporter), member 2	SLC44A2	CTL2	ENSG00000129353	57153	HGNC:17292	Q8IWA5
SLC9A2	solute carrier family 9, subfamily A (NHE2, cation proton antiporter 2), member 2	SLC9A2	NHE2	ENSG00000115616	6549	HGNC:11072	Q9UBY0
SLC12A7	solute carrier family 12 (potassium/chloride transporter), member 7	SLC12A7	KCC4	ENSG00000113504	10723	HGNC:10915	Q9Y666
SLC18A1	solute carrier family 18 (vesicular monoamine transporter), member 1	SLC18A1	VMAT1	ENSG00000036565	6570	HGNC:10934	P54219
SLC52A3	solute carrier family 52 (riboflavin transporter), member 3	SLC52A3	NA	ENSG00000101276	113278	HGNC:16187	Q9NQ40
SLC7A2	solute carrier family 7 (cationic amino acid transporter, y+ system), member 2	SLC7A2	CAT-2	ENSG00000003989	6542	HGNC:11060	P52569
SLC9A9	solute carrier family 9, subfamily A (NHE9, cation proton antiporter 9), member 9	SLC9A9	NHE9	ENSG00000181804	285195	HGNC:20653	Q8IVB4
MTCH1	mitochondrial carrier 1	SLC25A49	MTCH1	ENSG00000137409	23787	HGNC:17586	Q9NZJ7
SLC27A1	solute carrier family 27 (fatty acid transporter), member 1	SLC27A1	FATP1	ENSG00000130304	376497	HGNC:10995	Q6PCB7
SLC30A4	solute carrier family 30 (zinc transporter), member 4	SLC30A4	NA	ENSG00000104154	7782	HGNC:11015	O14863
SLC5A2	solute carrier family 5 (sodium/glucose cotransporter), member 2	SLC5A2	SGLT2	ENSG00000140675	6524	HGNC:11037	P31639
SLC5A7	solute carrier family 5 (sodium/choline cotransporter), member 7	SLC5A7	CHT	ENSG00000115665	60482	HGNC:14025	Q9GZV3
SLCO1C1	solute carrier organic anion transporter family, member 1C1	SLCO1C1	OATP1C1	ENSG00000139155	53919	HGNC:13819	Q9NYB5
SLCO2A1	solute carrier organic anion transporter family, member 2A1	SLCO2A1	OATP2A1	ENSG00000174640	6578	HGNC:10955	Q92959
SLC16A3	solute carrier family 16 (monocarboxylate transporter), member 3	SLC16A3	MCT4	ENSG00000141526	9123	HGNC:10924	O15427
SLC18A3	solute carrier family 18 (vesicular acetylcholine transporter), member 3	SLC18A3	VACHT	ENSG00000187714	6572	HGNC:10936	Q16572
SLC25A19	solute carrier family 25 (mitochondrial thiamine pyrophosphate carrier), member 19	SLC25A19	DNC	ENSG00000125454	60386	HGNC:14409	Q9HC21
SLC26A9	solute carrier family 26 (anion exchanger), member 9	SLC26A9	SLC26A9	ENSG00000174502	115019	HGNC:14469	Q7LBE3
SLC7A8	solute carrier family 7 (amino acid transporter light chain, L system), member 8	SLC7A8	LAT2	ENSG00000092068	23428	HGNC:11066	Q9UHI5
SLC13A3	solute carrier family 13 (sodium-dependent dicarboxylate transporter), member 3	SLC13A3	NAC3	ENSG00000158296	64849	HGNC:14430	Q8WWT9
SLC13A5	solute carrier family 13 (sodium-dependent citrate transporter), member 5	SLC13A5	NAC2	ENSG00000141485	284111	HGNC:23089	Q86YT5
SLC25A17	solute carrier family 25 (mitochondrial carrier; peroxisomal membrane protein, 34kDa), member 17	SLC25A17	NA	ENSG00000100372	10478	HGNC:10987	O43808
SLC30A5	solute carrier family 30 (zinc transporter), member 5	SLC30A5	NA	ENSG00000145740	64924	HGNC:19089	Q8TAD4
SLC39A8	solute carrier family 39 (zinc transporter), member 8	SLC39A8	ZIP8; BIGM103; LZT-HS6	ENSG00000138821	64116	HGNC:20862	Q9C0K1
SLC5A3	solute carrier family 5 (sodium/myo-inositol cotransporter), member 3	SLC5A3	SMIT1	ENSG00000198743	6526	HGNC:11038	P53794
SLC6A13	solute carrier family 6 (neurotransmitter transporter), member 13	SLC6A13	NA	ENSG00000010379	6540	HGNC:11046	Q9NSD5
SLC14A2	solute carrier family 14 (urea transporter), member 2	SLC14A2	NA	ENSG00000132874	8170	HGNC:10919	Q15849
SLC15A4	solute carrier family 15 (oligopeptide transporter), member 4	SLC15A4	PHT1	ENSG00000139370	121260	HGNC:23090	Q8N697
SLC25A22	solute carrier family 25 (mitochondrial carrier: glutamate), member 22	SLC25A22	GC1	ENSG00000177542	79751	HGNC:19954	Q9H936
SLC6A14	solute carrier family 6 (amino acid transporter), member 14	SLC6A14	NA	ENSG00000268104	11254	HGNC:11047	Q9UN76
SLCO3A1	solute carrier organic anion transporter family, member 3A1	SLCO3A1	NA	ENSG00000176463	28232	HGNC:10952	Q9UIG8
SLC16A9	solute carrier family 16, member 9	SLC16A9	MCT9	ENSG00000165449	220963	HGNC:23520	Q7RTY1
SLC17A6	solute carrier family 17 (vesicular glutamate transporter), member 6	SLC17A6	VGLUT2	ENSG00000091664	57084	HGNC:16703	Q9P2U8
SLC17A7	solute carrier family 17 (vesicular glutamate transporter), member 7	SLC17A7	VGLUT1	ENSG00000104888	57030	HGNC:16704	Q9P2U7
SLC25A31	solute carrier family 25 (mitochondrial carrier; adenine nucleotide translocator), member 31	SLC25A31	AAC4; ANT4	ENSG00000151475	83447	HGNC:25319	Q9H0C2
SLC35A1	solute carrier family 35 (CMP-sialic acid transporter), member A1	SLC35A1	CST	ENSG00000164414	10559	HGNC:11021	P78382
SLC38A3	solute carrier family 38, member 3	SLC38A3	SNAT3	ENSG00000188338	10991	HGNC:18044	Q99624
SLC39A11	solute carrier family 39, member 11	SLC39A11	ZIP11	ENSG00000133195	201266	HGNC:14463	Q8N1S5
SLC6A12	solute carrier family 6 (neurotransmitter transporter), member 12	SLC6A12	NA	ENSG00000111181	6539	HGNC:11045	P48065
SLC17A3	solute carrier family 17 (organic anion transporter), member 3	SLC17A3	NPT4	ENSG00000124564	10786	HGNC:10931	O00476
SLC25A14	solute carrier family 25 (mitochondrial carrier, brain), member 14	SLC25A14	UCP5	ENSG00000102078	9016	HGNC:10984	O95258
SLC35A2	solute carrier family 35 (UDP-galactose transporter), member A2	SLC35A2	UGT	ENSG00000102100	7355	HGNC:11022	P78381
SLC35C2	solute carrier family 35 (GDP-fucose transporter), member C2	SLC35C2	OVCOV1	ENSG00000080189	51006	HGNC:17117	Q9NQQ7
SLC44A4	solute carrier family 44, member 4	SLC44A4	CTL4	ENSG00000204385	80736	HGNC:13941	Q53GD3
SLC45A3	solute carrier family 45, member 3	SLC45A3	PROSTEIN	ENSG00000158715	85414	HGNC:8642	Q96JT2
SLC4A3	solute carrier family 4 (anion exchanger), member 3	SLC4A3	AE3	ENSG00000114923	6508	HGNC:11029	P48751
SLC6A15	solute carrier family 6 (neutral amino acid transporter), member 15	SLC6A15	NA	ENSG00000072041	55117	HGNC:13621	Q9H2J7
SLC25A24	solute carrier family 25 (mitochondrial carrier; phosphate carrier), member 24	SLC25A24	APC1	ENSG00000085491	29957	HGNC:20662	Q6NUK1
SLC26A8	solute carrier family 26 (anion exchanger), member 8	SLC26A8	TAT1; SLC26A8	ENSG00000112053	116369	HGNC:14468	Q96RN1
SLC2A12	solute carrier family 2 (facilitated glucose transporter), member 12	SLC2A12	GLUT12	ENSG00000146411	154091	HGNC:18067	Q8TD20
SLC41A1	solute carrier family 41 (magnesium transporter), member 1	SLC41A1	MGTE	ENSG00000133065	254428	HGNC:19429	Q8IVJ1
SLC9A8	solute carrier family 9, subfamily A (NHE8, cation proton antiporter 8), member 8	SLC9A8	NHE8	ENSG00000197818	23315	HGNC:20728	Q9Y2E8
SLC16A10	solute carrier family 16 (aromatic amino acid transporter), member 10	SLC16A10	TAT1; MCT10	ENSG00000112394	117247	HGNC:17027	Q8TF71
SLC30A6	solute carrier family 30 (zinc transporter), member 6	SLC30A6	NA	ENSG00000152683	55676	HGNC:19305	Q6NXT4
SLC34A3	solute carrier family 34 (type II sodium/phosphate contransporter), member 3	SLC34A3	NAPI-IIC	ENSG00000198569	142680	HGNC:20305	Q8N130
SLCO4A1	solute carrier organic anion transporter family, member 4A1	SLCO4A1	NA	ENSG00000101187	28231	HGNC:10953	Q96BD0
SLC1A6	solute carrier family 1 (high affinity aspartate/glutamate transporter), member 6	SLC1A6	EAAT4	ENSG00000105143	6511	HGNC:10944	P48664
SLC22A23	solute carrier family 22, member 23	SLC22A23	NA	ENSG00000137266	63027	HGNC:21106	A1A5C7
SLC22A9	solute carrier family 22 (organic anion transporter), member 9	SLC22A9	OAT7	ENSG00000149742	114571	HGNC:16261	Q8IVM8
SLC25A25	solute carrier family 25 (mitochondrial carrier; phosphate carrier), member 25	SLC25A25	APC3	ENSG00000148339	114789	HGNC:20663	Q6KCM7
SLC25A46	solute carrier family 25, member 46	SLC25A46	NA	ENSG00000164209	91137	HGNC:25198	Q96AG3
SLC29A4	solute carrier family 29 (equilibrative nucleoside transporter), member 4	SLC29A4	ENT4	ENSG00000164638	222962	HGNC:23097	Q7RTT9
SLC35B2	solute carrier family 35 (adenosine 3'-phospho 5'-phosphosulfate transporter), member B2	SLC35B2	PAPST1	ENSG00000157593	347734	HGNC:16872	Q8TB61
SLC35C1	solute carrier family 35 (GDP-fucose transporter), member C1	SLC35C1	FUCT1	ENSG00000181830	55343	HGNC:20197	Q96A29
SLC47A2	solute carrier family 47 (multidrug and toxin extrusion), member 2	SLC47A2	NA	ENSG00000180638	146802	HGNC:26439	Q86VL8
SLC6A19	solute carrier family 6 (neutral amino acid transporter), member 19	SLC6A19	NA	ENSG00000174358	340024	HGNC:27960	Q695T7
SLC9A5	solute carrier family 9, subfamily A (NHE5, cation proton antiporter 5), member 5	SLC9A5	NHE5	ENSG00000135740	6553	HGNC:11078	Q14940
SLC12A9	solute carrier family 12, member 9	SLC12A9	CIP	ENSG00000146828	56996	HGNC:17435	Q9BXP2
SLC13A2	solute carrier family 13 (sodium-dependent dicarboxylate transporter), member 2	SLC13A2	NAC1	ENSG00000007216	9058	HGNC:10917	Q13183
SLC22A7	solute carrier family 22 (organic anion transporter), member 7	SLC22A7	OAT2	ENSG00000137204	10864	HGNC:10971	Q9Y694
SLC25A37	solute carrier family 25 (mitochondrial iron transporter), member 37	SLC25A37	MITOFERRIN 1	ENSG00000147454	51312	HGNC:29786	Q9NYZ2
SLC27A3	solute carrier family 27 (fatty acid transporter), member 3	SLC27A3	FATP3	ENSG00000143554	11000	HGNC:10997	Q5K4L6
SLC2A8	solute carrier family 2 (facilitated glucose transporter), member 8	SLC2A8	GLUT8	ENSG00000136856	29988	HGNC:13812	Q9NY64
SLC33A1	solute carrier family 33 (acetyl-CoA transporter), member 1	SLC33A1	ACATN1	ENSG00000169359	9197	HGNC:95	O00400
SLC35A3	solute carrier family 35 (UDP-N-acetylglucosamine (UDP-GlcNAc) transporter), member A3	SLC35A3	NA	ENSG00000117620	23443	HGNC:11023	Q9Y2D2
SLC38A4	solute carrier family 38, member 4	SLC38A4	SNAT4	ENSG00000139209	55089	HGNC:14679	Q969I6
SLC39A10	solute carrier family 39 (zinc transporter), member 10	SLC39A10	ZIP10; LZT-HS2	ENSG00000196950	57181	HGNC:20861	Q9ULF5
SLC51A	solute carrier family 51, alpha subunit	SLC51A	OST ALPHA	ENSG00000163959	200931	HGNC:29955	Q86UW1
SLC51B	solute carrier family 51, beta subunit	SLC51B	OST BETA	ENSG00000186198	123264	HGNC:29956	Q86UW2
SLC52A2	solute carrier family 52 (riboflavin transporter), member 2	SLC52A2	NA	ENSG00000185803	79581	HGNC:30224	Q9HAB3
SLC7A6	solute carrier family 7 (amino acid transporter light chain, y+L system), member 6	SLC7A6	Y+LAT2	ENSG00000103064	9057	HGNC:11064	Q92536
SLC1A7	solute carrier family 1 (glutamate transporter), member 7	SLC1A7	EAAT5	ENSG00000162383	6512	HGNC:10945	O00341
SLC24A1	solute carrier family 24 (sodium/potassium/calcium exchanger), member 1	SLC24A1	NCKX1	ENSG00000074621	9187	HGNC:10975	O60721
SLC24A4	solute carrier family 24 (sodium/potassium/calcium exchanger), member 4	SLC24A4	NCKX4	ENSG00000140090	123041	HGNC:10978	Q8NFF2
SLC25A23	solute carrier family 25 (mitochondrial carrier; phosphate carrier), member 23	SLC25A23	APC2	ENSG00000125648	79085	HGNC:19375	Q9BV35
SLC2A11	solute carrier family 2 (facilitated glucose transporter), member 11	SLC2A11	GLUT11	ENSG00000133460	66035	HGNC:14239	Q9BYW1
SLC30A10	solute carrier family 30, member 10	SLC30A10	NA	ENSG00000196660	55532	HGNC:25355	Q6XR72
SLC30A2	solute carrier family 30 (zinc transporter), member 2	SLC30A2	NA	ENSG00000158014	7780	HGNC:11013	Q9BRI3
SLC32A1	solute carrier family 32 (GABA vesicular transporter), member 1	SLC32A1	VIAAT	ENSG00000101438	140679	HGNC:11018	Q9H598
SLC38A5	solute carrier family 38, member 5	SLC38A5	SNAT5	ENSG00000017483	92745	HGNC:18070	Q8WUX1
SLC43A3	solute carrier family 43, member 3	SLC43A3	EEG1	ENSG00000134802	29015	HGNC:17466	Q8NBI5
SLC4A8	solute carrier family 4, sodium bicarbonate cotransporter, member 8	SLC4A8	NDCBE	ENSG00000050438	9498	HGNC:11034	Q2Y0W8
FLVCR2	feline leukemia virus subgroup C cellular receptor family, member 2	SLC49A2	FLVCR2	ENSG00000119686	55640	HGNC:20105	Q9UPI3
SLC10A3	solute carrier family 10, member 3	SLC10A3	P3	ENSG00000126903	8273	HGNC:22979	P09131
SLC17A9	solute carrier family 17 (vesicular nucleotide transporter), member 9	SLC17A9	VNUT	ENSG00000101194	63910	HGNC:16192	Q9BYT1
SLC22A16	solute carrier family 22 (organic cation/carnitine transporter), member 16	SLC22A16	39726	ENSG00000004809	85413	HGNC:20302	Q86VW1
SLC25A18	solute carrier family 25 (glutamate carrier), member 18	SLC25A18	GC2	ENSG00000182902	83733	HGNC:10988	Q9H1K4
SLC25A28	solute carrier family 25 (mitochondrial iron transporter), member 28	SLC25A28	MITOFERRIN 2	ENSG00000155287	81894	HGNC:23472	Q96A46
SLC25A36	solute carrier family 25 (pyrimidine nucleotide carrier ), member 36	SLC25A36	PNC2	ENSG00000114120	55186	HGNC:25554	Q96CQ1
SLC25A39	solute carrier family 25, member 39	SLC25A39	NA	ENSG00000013306	51629	HGNC:24279	Q9BZJ4
SLC26A11	solute carrier family 26 (anion exchanger), member 11	SLC26A11	SUT1; KBAT; SLC26A11	ENSG00000181045	284129	HGNC:14471	Q86WA9
SLC26A7	solute carrier family 26 (anion exchanger), member 7	SLC26A7	SUT2; SLC26A7	ENSG00000147606	115111	HGNC:14467	Q8TE54
SLC35B4	solute carrier family 35 (UDP-xylose/UDP-N-acetylglucosamine transporter), member B4	SLC35B4	YEA	ENSG00000205060	84912	HGNC:20584	Q969S0
SLC39A3	solute carrier family 39 (zinc transporter), member 3	SLC39A3	ZIP3	ENSG00000141873	29985	HGNC:17128	Q9BRY0
SLC4A5	solute carrier family 4 (sodium bicarbonate cotransporter), member 5	SLC4A5	NBCE2	ENSG00000188687	57835	HGNC:18168	Q9BY07
SLC52A1	solute carrier family 52 (riboflavin transporter), member 1	SLC52A1	NA	ENSG00000132517	55065	HGNC:30225	Q9NWF4
SLC6A20	solute carrier family 6 (proline IMINO transporter), member 20	SLC6A20	NA	ENSG00000163817	54716	HGNC:30927	Q9NP91
SLC10A7	solute carrier family 10, member 7	SLC10A7	P7	ENSG00000120519	84068	HGNC:23088	Q0GE19
SLC22A13	solute carrier family 22 (organic anion/urate transporter), member 13	SLC22A13	OAT10	ENSG00000172940	9390	HGNC:8494	Q9Y226
SLC25A16	solute carrier family 25 (mitochondrial carrier), member 16	SLC25A16	GDC	ENSG00000122912	8034	HGNC:10986	P16260
SLC25A32	solute carrier family 25 (mitochondrial folate carrier), member 32	SLC25A32	MFT	ENSG00000164933	81034	HGNC:29683	Q9H2D1
SLC27A5	solute carrier family 27 (fatty acid transporter), member 5	SLC27A5	FATP5	ENSG00000083807	10998	HGNC:10999	Q9Y2P5
SLC27A6	solute carrier family 27 (fatty acid transporter), member 6	SLC27A6	FATP6	ENSG00000113396	28965	HGNC:11000	Q9Y2P4
SLC2A13	solute carrier family 2 (facilitated glucose transporter), member 13	SLC2A13	HMIT	ENSG00000151229	114134	HGNC:15956	Q96QE2
SLC31A2	solute carrier family 31 (copper transporter), member 2	SLC31A2	CTR2	ENSG00000136867	1318	HGNC:11017	O15432
SLC35B1	solute carrier family 35, member B1	SLC35B1	NA	ENSG00000121073	10237	HGNC:20798	P78383
SLC35D1	solute carrier family 35 (UDP-GlcA/UDP-GalNAc transporter), member D1	SLC35D1	UGTREL7	ENSG00000116704	23169	HGNC:20800	Q9NTN3
SLC39A9	solute carrier family 39, member 9	SLC39A9	ZIP9	ENSG00000029364	55334	HGNC:20182	Q9NUM3
SLC43A1	solute carrier family 43 (amino acid system L transporter), member 1	SLC43A1	LAT3	ENSG00000149150	8501	HGNC:9225	O75387
SLC43A2	solute carrier family 43 (amino acid system L transporter), member 2	SLC43A2	LAT4	ENSG00000167703	124935	HGNC:23087	Q8N370
SLC44A3	solute carrier family 44, member 3	SLC44A3	CTL3	ENSG00000143036	126969	HGNC:28689	Q8N4M1
SLC48A1	solute carrier family 48 (heme transporter), member 1	SLC48A1	HRG-1	ENSG00000211584	55652	HGNC:26035	Q6P1K1
SLC4A10	solute carrier family 4, sodium bicarbonate transporter, member 10	SLC4A10	NBCN2	ENSG00000144290	57282	HGNC:13811	Q6U841
SLC6A11	solute carrier family 6 (neurotransmitter transporter), member 11	SLC6A11	NA	ENSG00000132164	6538	HGNC:11044	P48066
SLC7A4	solute carrier family 7, member 4	SLC7A4	CAT-4	ENSG00000099960	6545	HGNC:11062	O43246
SLC8B1	solute carrier family 8 (sodium/lithium/calcium exchanger), member B1	SLC8B1	NCLX	ENSG00000089060	80024	HGNC:26175	Q6J4K2
SLC9A7	solute carrier family 9, subfamily A (NHE7, cation proton antiporter 7), member 7	SLC9A7	NHE7	ENSG00000065923	84679	HGNC:17123	Q96T83
SLC22A17	solute carrier family 22, member 17	SLC22A17	BOIT	ENSG00000092096	51310	HGNC:23095	Q8WUG5
SLC25A2	solute carrier family 25 (mitochondrial carrier; ornithine transporter) member 2	SLC25A2	ORC2	ENSG00000120329	83884	HGNC:22921	Q9BXI2
SLC25A21	solute carrier family 25 (mitochondrial oxoadipate carrier), member 21	SLC25A21	ODC	ENSG00000183032	89874	HGNC:14411	Q9BQT8
SLC25A38	solute carrier family 25, member 38	SLC25A38	NA	ENSG00000144659	54977	HGNC:26054	Q96DW6
SLC25A44	solute carrier family 25, member 44	SLC25A44	NA	ENSG00000160785	9673	HGNC:29036	Q96H78
SLC2A6	solute carrier family 2 (facilitated glucose transporter), member 6	SLC2A6	GLUT6	ENSG00000160326	11182	HGNC:11011	Q9UGQ3
SLC35F2	solute carrier family 35, member F2	SLC35F2	NA	ENSG00000110660	54733	HGNC:23615	Q8IXU6
SLC35G2	solute carrier family 35, member G2	SLC35G2	NA	ENSG00000168917	80723	HGNC:28480	Q8TBE7
SLC7A10	solute carrier family 7 (neutral amino acid transporter light chain, asc system), member 10	SLC7A10	ASC-1	ENSG00000130876	56301	HGNC:11058	Q9NS82
SLC8A2	solute carrier family 8 (sodium/calcium exchanger), member 2	SLC8A2	NCX2	ENSG00000118160	6543	HGNC:11069	Q9UPR5
SLC13A1	solute carrier family 13 (sodium/sulfate symporter), member 1	SLC13A1	NAS1	ENSG00000081800	6561	HGNC:10916	Q9BZW2
SLC17A8	solute carrier family 17 (vesicular glutamate transporter), member 8	SLC17A8	VGLUT3	ENSG00000179520	246213	HGNC:20151	Q8NDX2
SLC25A26	solute carrier family 25 (S-adenosylmethionine carrier), member 26	SLC25A26	SAMC	ENSG00000144741	115286	HGNC:20661	Q70HW3
SLC25A43	solute carrier family 25, member 43	SLC25A43	NA	ENSG00000077713	203427	HGNC:30557	Q8WUT9
SLC26A1	solute carrier family 26 (anion exchanger), member 1	SLC26A1	SAT1; SLC26A1	ENSG00000145217	10861	HGNC:10993	Q9H2B4
SLC30A9	solute carrier family 30 (zinc transporter), member 9	SLC30A9	NA	ENSG00000014824	10463	HGNC:1329	Q6PML9
SLC35B3	solute carrier family 35 (adenosine 3'-phospho 5'-phosphosulfate transporter), member B3	SLC35B3	PAPST2	ENSG00000124786	51000	HGNC:21601	Q9H1N7
SLC5A4	solute carrier family 5 (glucose activated ion channel), member 4	SLC5A4	SGLT3	ENSG00000100191	6527	HGNC:11039	Q9NY91
SLC6A18	solute carrier family 6 (neutral amino acid transporter), member 18	SLC6A18	NA	ENSG00000164363	348932	HGNC:26441	Q96N87
SLC7A3	solute carrier family 7 (cationic amino acid transporter, y+ system), member 3	SLC7A3	CAT-3	ENSG00000165349	84889	HGNC:11061	Q8WY07
SLC16A5	solute carrier family 16 (monocarboxylate transporter), member 5	SLC16A5	MCT6	ENSG00000170190	9121	HGNC:10926	O15375
SLC16A6	solute carrier family 16, member 6	SLC16A6	MCT7	ENSG00000108932	9120	HGNC:10927	O15403
SLC16A8	solute carrier family 16 (monocarboxylate transporter), member 8	SLC16A8	MCT3	ENSG00000100156	23539	HGNC:16270	O95907
SLC25A33	solute carrier family 25 (pyrimidine nucleotide carrier), member 33	SLC25A33	PNC1	ENSG00000171612	84275	HGNC:29681	Q9BSK2
SLC30A3	solute carrier family 30 (zinc transporter), member 3	SLC30A3	NA	ENSG00000115194	7781	HGNC:11014	Q99726
SLC35F1	solute carrier family 35, member F1	SLC35F1	NA	ENSG00000196376	222553	HGNC:21483	Q5T1Q4
SLC38A9	solute carrier family 38, member 9	SLC38A9	NA	ENSG00000177058	153129	HGNC:26907	Q8NBW4
SLC39A12	solute carrier family 39 (zinc transporter), member 12	SLC39A12	ZIP12J; LZT-HS8	ENSG00000148482	221074	HGNC:20860	Q504Y0
SLC39A13	solute carrier family 39 (zinc transporter), member 13	SLC39A13	ZIP13; LZT-HS9	ENSG00000165915	91252	HGNC:20859	Q96H72
SLC50A1	solute carrier family 50 (sugar efflux transporter), member 1	SLC50A1	RAG1AP	ENSG00000169241	55974	HGNC:30657	Q9BRV3
SLC5A10	solute carrier family 5 (sodium/sugar cotransporter), member 10	SLC5A10	SGLT5	ENSG00000154025	125206	HGNC:23155	A0PJK1
SLC5A11	solute carrier family 5 (sodium/inositol cotransporter), member 11	SLC5A11	SMIT2	ENSG00000158865	115584	HGNC:23091	Q8WWX8
SLC6A17	solute carrier family 6 (neutral amino acid transporter), member 17	SLC6A17	NA	ENSG00000197106	388662	HGNC:31399	Q9H1V8
SLC6A7	solute carrier family 6 (neurotransmitter transporter), member 7	SLC6A7	NA	ENSG00000011083	6534	HGNC:11054	Q99884
SLC9B2	solute carrier family 9, subfamily B (NHA2, cation proton antiporter 2), member 2	SLC9B2	NHA2	ENSG00000164038	133308	HGNC:25143	Q86UD5
SLCO4C1	solute carrier organic anion transporter family, member 4C1	SLCO4C1	NA	ENSG00000173930	353189	HGNC:23612	Q6ZQN7
SLC10A4	solute carrier family 10, member 4	SLC10A4	P4	ENSG00000145248	201780	HGNC:22980	Q96EP9
SLC12A8	solute carrier family 12, member 8	SLC12A8	CCC9	ENSG00000221955	84561	HGNC:15595	A0AV02
SLC15A3	solute carrier family 15 (oligopeptide transporter), member 3	SLC15A3	PHT2	ENSG00000110446	51296	HGNC:18068	Q8IY34
SLC25A51	solute carrier family 25, member 51	SLC25A51	MCART1	ENSG00000122696	92014	HGNC:23323	Q9H1U9
SLC35E1	solute carrier family 35, member E1	SLC35E1	NA	ENSG00000127526	79939	HGNC:20803	Q96K37
SLC38A6	solute carrier family 38, member 6	SLC38A6	SNAT6	ENSG00000139974	145389	HGNC:19863	Q8IZM9
SLC39A5	solute carrier family 39 (zinc transporter), member 5	SLC39A5	ZIP5; LZT-HS7	ENSG00000139540	283375	HGNC:20502	Q6ZMH5
SLC41A2	solute carrier family 41 (magnesium transporter), member 2	SLC41A2	NA	ENSG00000136052	84102	HGNC:31045	Q96JW4
SLC41A3	solute carrier family 41, member 3	SLC41A3	NA	ENSG00000114544	54946	HGNC:31046	Q96GZ6
SLC46A2	solute carrier family 46, member 2	SLC46A2	TSCOT	ENSG00000119457	57864	HGNC:16055	Q9BY10
SLCO5A1	solute carrier organic anion transporter family, member 5A1	SLCO5A1	NA	ENSG00000137571	81796	HGNC:19046	Q9H2Y9
DIRC2	disrupted in renal carcinoma 2	SLC49A4	DIRC2	ENSG00000138463	84925	HGNC:16628	Q96SL1
SLC13A4	solute carrier family 13 (sodium/sulfate symporter), member 4	SLC13A4	NAS2	ENSG00000164707	26266	HGNC:15827	Q9UKG4
SLC17A4	solute carrier family 17, member 4	SLC17A4	NA+/PO4-COTRANSPORTER HOMOLOGUE	ENSG00000146039	10050	HGNC:10932	Q9Y2C5
SLC25A40	solute carrier family 25, member 40	SLC25A40	NA	ENSG00000075303	55972	HGNC:29680	Q8TBP6
SLC25A42	solute carrier family 25, member 42	SLC25A42	NA	ENSG00000181035	284439	HGNC:28380	Q86VD7
SLC25A45	solute carrier family 25, member 45	SLC25A45	NA	ENSG00000162241	283130	HGNC:27442	Q8N413
SLC25A47	solute carrier family 25, member 47	SLC25A47	NA	ENSG00000140107	283600	HGNC:20115	Q6Q0C1
SLC35D2	solute carrier family 35 (UDP-GlcNAc/UDP-glucose transporter), member D2	SLC35D2	HFRC1	ENSG00000130958	11046	HGNC:20799	Q76EJ3
SLC35F3	solute carrier family 35, member F3	SLC35F3	NA	ENSG00000183780	148641	HGNC:23616	Q8IY50
SLC37A3	solute carrier family 37, member 3	SLC37A3	SLC37A3; SPX3	ENSG00000157800	84255	HGNC:20651	Q8NCC5
SLC44A5	solute carrier family 44, member 5	SLC44A5	CTL5	ENSG00000137968	204962	HGNC:28524	Q8NCS7
SLC46A3	solute carrier family 46, member 3	SLC46A3	NA	ENSG00000139508	283537	HGNC:27501	Q7Z3Q1
SLC7A14	solute carrier family 7, member 14	SLC7A14	NA	ENSG00000013293	57709	HGNC:29326	Q8TBB6
SLCO6A1	solute carrier organic anion transporter family, member 6A1	SLCO6A1	NA	ENSG00000205359	133482	HGNC:23613	Q86UG4
SLC22A14	solute carrier family 22, member 14	SLC22A14	OCTL2	ENSG00000144671	9389	HGNC:8495	Q9Y267
SLC23A3	solute carrier family 23, member 3	SLC23A3	SVCT3	ENSG00000213901	151295	HGNC:20601	Q6PIS1
SLC24A3	solute carrier family 24 (sodium/potassium/calcium exchanger), member 3	SLC24A3	NCKX3	ENSG00000185052	57419	HGNC:10977	Q9HC58
SLC25A29	solute carrier family 25 (mitochondrial carnitine/acylcarnitine carrier), member 29	SLC25A29	ORNT3	ENSG00000197119	123096	HGNC:20116	Q8N8R3
SLC25A30	solute carrier family 25, member 30	SLC25A30	NA	ENSG00000174032	253512	HGNC:27371	Q5SVS4
SLC25A48	solute carrier family 25, member 48	SLC25A48	NA	ENSG00000145832	153328	HGNC:30451	Q6ZT89
SLC35G1	solute carrier family 35, member G1	SLC35G1	NA	ENSG00000176273	159371	HGNC:26607	Q2M3R5
SLC36A4	solute carrier family 36 (proton/amino acid symporter), member 4	SLC36A4	PAT4	ENSG00000180773	120103	HGNC:19660	Q6YBV0
SLC37A1	solute carrier family 37 (glucose-6-phosphate transporter), member 1	SLC37A1	SLC37A1; SPX1	ENSG00000160190	54020	HGNC:11024	P57057
SLC38A7	solute carrier family 38, member 7	SLC38A7	SNAT7	ENSG00000103042	55238	HGNC:25582	Q9NVC3
SLC17A2	solute carrier family 17, member 2	SLC17A2	NPT3	ENSG00000112337	10246	HGNC:10930	O00624
SLC18B1	solute carrier family 18, subfamily B, member 1	SLC18B1	C6ORF192	ENSG00000146409	116843	HGNC:21573	Q6NT16
SLC38A10	solute carrier family 38, member 10	SLC38A10	NA	ENSG00000157637	124565	HGNC:28237	Q9HBR0
MFSD7	major facilitator superfamily domain containing 7	SLC49A3	MFSD7	ENSG00000169026	84179	HGNC:26177	Q6UXD7
SLC22A15	solute carrier family 22, member 15	SLC22A15	FLIPT1	ENSG00000163393	55356	HGNC:20301	Q8IZD6
SLC22A25	solute carrier family 22, member 25	SLC22A25	UST6	ENSG00000196600	387601	HGNC:32935	Q6T423
SLC25A34	solute carrier family 25, member 34	SLC25A34	NA	ENSG00000162461	284723	HGNC:27653	Q6PIV7
SLC25A35	solute carrier family 25, member 35	SLC25A35	NA	ENSG00000125434	399512	HGNC:31921	Q3KQZ1
SLC35A4	solute carrier family 35, member A4	SLC35A4	NA	ENSG00000176087	113829	HGNC:20753	Q96G79
SLC35A5	solute carrier family 35, member A5	SLC35A5	NA	ENSG00000138459	55032	HGNC:20792	Q9BS91
SLC35E3	solute carrier family 35, member E3	SLC35E3	NA	ENSG00000175782	55508	HGNC:20864	Q7Z769
SLC45A1	solute carrier family 45, member 1	SLC45A1	PAST-A; DNB5	ENSG00000162426	50651	HGNC:17939	Q9Y2W3
SLC7A13	solute carrier family 7 (anionic amino acid transporter), member 13	SLC7A13	AGT-1	ENSG00000164893	157724	HGNC:23092	Q8TCU3
SLC16A11	solute carrier family 16, member 11	SLC16A11	MCT11	ENSG00000174326	162515	HGNC:23093	Q8NCK7
SLC16A14	solute carrier family 16, member 14	SLC16A14	MCT14	ENSG00000163053	151473	HGNC:26417	Q7RTX9
SLC22A24	solute carrier family 22, member 24	SLC22A24	NA	ENSG00000197658	283238	HGNC:28542	Q8N4F4
SLC25A41	solute carrier family 25, member 41	SLC25A41	APC4	ENSG00000181240	284427	HGNC:28533	Q8N5S1
SLC35F4	solute carrier family 35, member F4	SLC35F4	NA	ENSG00000151812	341880	HGNC:19845	A4IF30
SLC35F5	solute carrier family 35, member F5	SLC35F5	NA	ENSG00000115084	80255	HGNC:23617	Q8WV83
SLC37A2	solute carrier family 37 (glucose-6-phosphate transporter), member 2	SLC37A2	SLC37A2; SPX2	ENSG00000134955	219855	HGNC:20644	Q8TED4
SLC38A11	solute carrier family 38, member 11	SLC38A11	NA	ENSG00000169507	151258	HGNC:26836	Q08AI6
SLC45A4	solute carrier family 45, member 4	SLC45A4	NA	ENSG00000022567	57210	HGNC:29196	Q5BKX6
SLC5A12	solute carrier family 5 (sodium/monocarboxylate cotransporter), member 12	SLC5A12	SMCT2	ENSG00000148942	159963	HGNC:28750	Q1EHB4
SLC5A9	solute carrier family 5 (sodium/sugar cotransporter), member 9	SLC5A9	SGLT4	ENSG00000117834	200010	HGNC:22146	Q2M3M2
SLC6A16	solute carrier family 6, member 16	SLC6A16	NA	ENSG00000063127	28968	HGNC:13622	Q9GZN6
SLC25A53	solute carrier family 25, member 53	SLC25A53	MCART6	ENSG00000269743	401612	HGNC:31894	Q5H9E4
SLC26A10	solute carrier family 26, member 10	SLC26A10	NA	ENSG00000135502	65012	HGNC:14470	Q8NG04
SLC35E4	solute carrier family 35, member E4	SLC35E4	NA	ENSG00000100036	339665	HGNC:17058	Q6ICL7
SLC35G3	solute carrier family 35, member G3	SLC35G3	NA	ENSG00000164729	146861	HGNC:26848	Q8N808
SLC4A9	solute carrier family 4, sodium bicarbonate cotransporter, member 9	SLC4A9	NA	ENSG00000113073	83697	HGNC:11035	Q96Q91
SLC9B1	solute carrier family 9, subfamily B (NHA1, cation proton antiporter 1), member 1	SLC9B1	NHA1	ENSG00000164037	150159	HGNC:24244	Q4ZJI4
SLC25A3P1	solute carrier family 25 (mitochondrial carrier; phosphate carrier), member 3 pseudogene 1	SLC25A3P1	NA	ENSG00000236253	163742	HGNC:26869	NA
SLC35D3	solute carrier family 35, member D3	SLC35D3	FRCL1	ENSG00000182747	340146	HGNC:15621	Q5M8T2
SLC9C2	solute carrier family 9, member C2 (putative)	SLC9C2	NA	ENSG00000162753	284525	HGNC:28664	Q5TAH2
SLC22A31	solute carrier family 22, member 31	SLC22A31	NA	ENSG00000259803	146429	HGNC:27091	A6NKX4
